# Supplementary material for: Development of a Serum Proteomic-Based Diagnostic Model for Lung Cancer Using Machine Learning Algorithms and Unveiling the Role of SLC16A4 in Tumor Progression and Immune Response
Source: Biomolecules. 2025 Jul 26;15(8):1081. doi: 10.3390/biom15081081 (PMC12383841; doi:10.3390/biom15081081)
Supplement: Supplementary file 1 [file biomolecules-15-01081-s001.zip]

Archive with 1 entries (1 files):
- biomolecules-3738110-supplementary.docx
